# Supplementary material for: Optimization of monocrystalline silicon photovoltaic module assembly lines based on simulation model
Source: PLoS One. 2025 Jun 11;20(6):e0325152. doi: 10.1371/journal.pone.0325152 (PMC12157304; doi:10.1371/journal.pone.0325152)
Supplement: S1 File — (ZIP) [file pone.0325152.s001.zip › S1.xlsx]

## Sheet: Sheet1
	Analysis of bottleneck data before optimization								Analysis of bottleneck data after optimization										Data acquisition
																			Component 1 Workshop Equipment Output	Actual Collected Data
	Station	Working	Waiting	Blocking	Sorting				Station	Working	Waiting	Blocking	Sorting						(A1)IV Testing 12	15-25s/piece
	(A1)IV Testing12	0.9608	0.0392	0	0.9608				(A1)IV Testing 12	0.8149	0.1851	0	0.8149						(A2)IV Testing 13	15-25s/piece
	(A2)IV Testing13	0.9602	0.0398	0	0.9602				(A2)IV Testing 13	0.8147	0.1853	0	0.8147						(B1)Upper and Lower Turning Station	15s/piece
	(B1)Upper and Lower Turning Station	0.5766	0.0404	38.3	0.5766				(B1)Upper and Lower Turning Station	0.6113	0.3887	0	0.6113						(B2)Upper and Lower Turning Station2	15s/piece
	(B2)Upper and Lower Turning Station2	0.5765	0.4235	0	0.5765				(B2)Upper and Lower Turning Station2	0.6112	0.3888	0	0.6112						(B3)Upper and Lower Turning Station1	15s/piece
	(B3)Upper and Lower Turning Station 1	0.5763	0.0405	0.3833	0.5763				(B3)Upper and Lower Turning Station1	0.6111	0.3889	0	0.6111						(B4)Upper and Lower Turning Station4	15s/piece
	(B4)Upper and Lower Turning Station 4	0.5761	0.4239	0	0.5761				(B4)Upper and Lower Turning Station4	0.611	0.389	0	0.611						(C1)Appearance inspection station	15s/piece
	(C1)Appearance inspection station	0.6534	0.04	0.3066	0.6534				(C1)Appearance inspection station	0.6927	0.3073	0	0.6927						(C2)Appearance inspection station11	17s/piece
	(C2)Appearance inspection station 11	0.653	0.0403	0.3067	0.653				(C2)Appearance inspection station11	0.6925	0.3075	0	0.6925						(D1)Safety Testing station	17s/piece
	(D1)Safety Testing station	0.6533	0.3467	0	0.6533				(D1)Safety Testing station	0.6926	0.3074	0	0.6926						(D2)Safety Testing station 1	17s/piece
	(D2)Safety Testing station1	0.6529	0.3471	0	0.6529				(D2)Safety Testing station 1	0.6924	0.3076	0	0.6924						(E1)EL Detection 4	17s/piece
	(E1)EL Detection 4	0.6529	0	0.3471	0.6529				(E1)EL Detection 4	0.6924	0.3076	0	0.6924						(E2)EL Detection 3	17s/piece
	(E2)EL Detection 3	0.6533	0	0.3467	0.6533				(E2)EL Detection 3	0.6926	0.3074	0	0.6926						(F1)Adapter removal station	15s/piece
	(F1)Adapter removal station	0.5764	0.4236	0	0.5764				(F1)Adapter removal station	0.6111	0.3889	0	0.6111						(F2)Adapter removal station 1	15s/piece
	(F2)Adapter removal station 1	0.576	0.424	0	0.576				(F2)Adapter removal station 1	0.6109	0.3891	0	0.6109						(G1)Corner wrapping station	15s/piece
	(G1)Corner wrapping station	0.5763	0.4237	0	0.5763				(G1)Corner wrapping station	0.611	0.389	0	0.611						(G2)Corner wrapping station 1	15s/piece
	(G2)Corner wrapping station 1	0.5759	0.4241	0	0.5759				(G2)Corner wrapping station 1	0.6108	0.3892	0	0.6108						(H1)Labeling station	13s/piece
	(H1)Labeling station	0.4995	0.5005	0	0.4995				(H1)Labeling station	0.5295	0.4705	0	0.5295						(H2)Labeling station 2	13s/piece
	(H2)Labeling station 2	0.4992	0.5008	0	0.4992				(H2)Labeling station 2	0.5294	0.4706	0	0.5294
